# Supplementary material for: Outcomes of Transcatheter Aortic Valve Implantation with Abbott’s Portico Compared to Edwards’ SAPIEN 3: A Systematic Review and Meta-Analysis
Source: J Clin Med. 2026 May 7;15(10):3573. doi: 10.3390/jcm15103573 (PMC13207107; doi:10.3390/jcm15103573)
Supplement: Supplementary file 1 [file jcm-15-03573-s001.zip]

Archive with 1 entries (1 files):
- jcm-4241341-supplementary.pdf
